# Supplementary material for: Capturing cooperative interactions with the PSI-MI format
Source: Database (Oxford). 2013 Sep 24;2013:bat066. doi: 10.1093/database/bat066 (PMC3782717; doi:10.1093/database/bat066)
Supplement: Supplementary Data [file supp_bat066_DATABASE-2013-0006_Suppl_FigureS1.xml]

<entrySet xmlns="http://psi.hupo.org/mi/mif" xmlns:xsi="http://www.w3.org/2001/XMLSchema-instance" minorVersion="4" version="5" level="2" xsi:schemaLocation="http://psi.hupo.org/mi/mif http://psidev.sourceforge.net/mi/rel25/src/MIF254.xsd">
	<entry>
		<experimentList>
			<experimentDescription id="30">
				<names>
					<shortLabel>cheng-2006-1</shortLabel>
				</names>
				<bibref>
					<xref>
						<primaryRef refType="primary-reference" db="pubmed" refTypeAc="MI:0358" dbAc="MI:0446" id="16707497"/>
					</xref>
				</bibref>
				<hostOrganismList>
					<hostOrganism ncbiTaxId="-1">
						<names>
							<shortLabel>in vitro</shortLabel>
						</names>
					</hostOrganism>
				</hostOrganismList>	
				<interactionDetectionMethod>
					<names>
						<shortLabel>inferred by author</shortLabel>
					</names>
					<xref>
						<primaryRef refType="identical object" db="psi-mi" refTypeAc="MI:0356" dbAc="MI:0488" id="MI:0363"/>
					</xref>
				</interactionDetectionMethod>
				<participantIdentificationMethod>
					<names>
						<shortLabel>predetermined</shortLabel>
					</names>
					<xref>
						<primaryRef refType="identical object" db="psi-mi" refTypeAc="MI:0356" dbAc="MI:0488" id="MI:0396"/>
					</xref>
				</participantIdentificationMethod>
				<attributeList>
                    <attribute name="publication year" nameAc="MI:0886">2006</attribute>
                    <attribute name="author-list" nameAc="MI:0636">Cheng et al.</attribute>
                </attributeList>
			</experimentDescription>
			<experimentDescription id="31">
				<names>
					<shortLabel>stevenson-2002-1</shortLabel>
				</names>
				<bibref>
					<xref>
						<primaryRef refType="primary-reference" db="pubmed" refTypeAc="MI:0358" dbAc="MI:0446" id="12081504"/>
					</xref>
				</bibref>
				<hostOrganismList>
					<hostOrganism ncbiTaxId="-1">
						<names>
							<shortLabel>in vitro</shortLabel>
						</names>
					</hostOrganism>
				</hostOrganismList>
				<interactionDetectionMethod>
					<names>
						<shortLabel>inferred by author</shortLabel>
					</names>
					<xref>
						<primaryRef refType="identical object" db="psi-mi" refTypeAc="MI:0356" dbAc="MI:0488" id="MI:0363"/>
					</xref>
				</interactionDetectionMethod>
				<participantIdentificationMethod>
					<names>
						<shortLabel>predetermined</shortLabel>
					</names>
					<xref>
						<primaryRef refType="identical object" db="psi-mi" refTypeAc="MI:0356" dbAc="MI:0488" id="MI:0396"/>
					</xref>
				</participantIdentificationMethod>
				<attributeList>
                    <attribute name="publication year" nameAc="MI:0886">2002</attribute>
                    <attribute name="author-list" nameAc="MI:0636">Stevenson et al.</attribute>
                </attributeList>
			</experimentDescription>
			<experimentDescription id="32">
				<names>
					<shortLabel>jeffrey-1995-1</shortLabel>
				</names>
				<bibref>
					<xref>
						<primaryRef refType="primary-reference" db="pubmed" refTypeAc="MI:0358" dbAc="MI:0446" id="7630397"/>
					</xref>
				</bibref>
				<hostOrganismList>
					<hostOrganism ncbiTaxId="-1">
						<names>
							<shortLabel>in vitro</shortLabel>
						</names>
					</hostOrganism>
				</hostOrganismList>
				<interactionDetectionMethod>
					<names>
						<shortLabel>inferred by author</shortLabel>
					</names>
					<xref>
						<primaryRef refType="identical object" db="psi-mi" refTypeAc="MI:0356" dbAc="MI:0488" id="MI:0363"/>
					</xref>
				</interactionDetectionMethod>
				<participantIdentificationMethod>
					<names>
						<shortLabel>predetermined</shortLabel>
					</names>
					<xref>
						<primaryRef refType="identical object" db="psi-mi" refTypeAc="MI:0356" dbAc="MI:0488" id="MI:0396"/>
					</xref>
				</participantIdentificationMethod>
				<attributeList>
                    <attribute name="publication year" nameAc="MI:0886">1995</attribute>
                    <attribute name="author-list" nameAc="MI:0636">Jeffrey et al.</attribute>
                </attributeList>
			</experimentDescription>
			<experimentDescription id="33">
				<names>
					<shortLabel>Brown-1999-1</shortLabel>
				</names>
				<bibref>
					<xref>
						<primaryRef refType="primary-reference" db="pubmed" refTypeAc="MI:0358" dbAc="MI:0446" id="10559988"/>
					</xref>
				</bibref>
				<hostOrganismList>
					<hostOrganism ncbiTaxId="-1">
						<names>
							<shortLabel>in vitro</shortLabel>
						</names>
					</hostOrganism>
				</hostOrganismList>
				<interactionDetectionMethod>
					<names>
						<shortLabel>inferred by author</shortLabel>
					</names>
					<xref>
						<primaryRef refType="identical object" db="psi-mi" refTypeAc="MI:0356" dbAc="MI:0488" id="MI:0363"/>
					</xref>
				</interactionDetectionMethod>
				<participantIdentificationMethod>
					<names>
						<shortLabel>predetermined</shortLabel>
					</names>
					<xref>
						<primaryRef refType="identical object" db="psi-mi" refTypeAc="MI:0356" dbAc="MI:0488" id="MI:0396"/>
					</xref>
				</participantIdentificationMethod>
				<attributeList>
                    <attribute name="publication year" nameAc="MI:0886">1999</attribute>
                    <attribute name="author-list" nameAc="MI:0636">Brown et al.</attribute>
                </attributeList>
			</experimentDescription>
			<experimentDescription id="34">
				<names>
					<shortLabel>russo-1996-1</shortLabel>
				</names>
				<bibref>
					<xref>
						<primaryRef refType="primary-reference" db="pubmed" refTypeAc="MI:0358" dbAc="MI:0446" id="8756328"/>
					</xref>
				</bibref>
				<hostOrganismList>
					<hostOrganism ncbiTaxId="-1">
						<names>
							<shortLabel>in vitro</shortLabel>
						</names>
					</hostOrganism>
				</hostOrganismList>
				<interactionDetectionMethod>
					<names>
						<shortLabel>inferred by author</shortLabel>
					</names>
					<xref>
						<primaryRef refType="identical object" db="psi-mi" refTypeAc="MI:0356" dbAc="MI:0488" id="MI:0363"/>
					</xref>
				</interactionDetectionMethod>
				<participantIdentificationMethod>
					<names>
						<shortLabel>predetermined</shortLabel>
					</names>
					<xref>
						<primaryRef refType="identical object" db="psi-mi" refTypeAc="MI:0356" dbAc="MI:0488" id="MI:0396"/>
					</xref>
				</participantIdentificationMethod>
				<attributeList>
                    <attribute name="publication year" nameAc="MI:0886">1996</attribute>
                    <attribute name="author-list" nameAc="MI:0636">Russo et al.</attribute>
                </attributeList>
			</experimentDescription>
		</experimentList>
		<interactorList>
			<interactor id="1">
				<names>
					<shortLabel>Cdk2</shortLabel>
					<fullName>Cyclin-dependent kinase 2</fullName>
					<alias typeAc="MI:0301" type="gene name">CDK2</alias>
					<alias typeAc="MI:1041" type="synonym">p33 protein kinase</alias>
				</names>
				<xref>
					<primaryRef refType="identical object" db="uniprot knowledge base" refTypeAc="MI:0356" dbAc="MI:0486" id="P24941"/>
					<secondaryRef refType="gene product" db="ensembl" refTypeAc="MI:0251" dbAc="MI:0476" id="ENSG00000123374"/>
					<secondaryRef refType="identical object" db="refseq" refTypeAc="MI:0356" dbAc="MI:0481" id="NP_001789.2"/>
				</xref>
				<interactorType>
					<names>
						<shortLabel>protein</shortLabel>
						<fullName>protein</fullName>
					</names>
					<xref>
						<primaryRef refType="identical object" db="psi-mi" refTypeAc="MI:0356" dbAc="MI:0488" id="MI:0326"/>
					</xref>
				</interactorType>
				<organism ncbiTaxId="9606">
					<names>
						<shortLabel>Human</shortLabel>
					</names>
				</organism>
			</interactor>
			<interactor id="2">
				<names>
					<shortLabel>Ccna2</shortLabel>
					<fullName>Cyclin-A2</fullName>
					<alias typeAc="MI:0301" type="gene name">CCNA2</alias>
					<alias typeAc="MI:1041" type="synonym">CCN1</alias>
				</names>
				<xref>
					<primaryRef refType="identical object" db="uniprot knowledge base" refTypeAc="MI:0356" dbAc="MI:0486" id="P20248"/>
					<secondaryRef refType="gene product" db="ensembl" refTypeAc="MI:0251" dbAc="MI:0476" id="ENSG00000145386"/>
					<secondaryRef refType="identical object" db="refseq" refTypeAc="MI:0356" dbAc="MI:0481" id="NP_001228.1"/>
				</xref>
				<interactorType>
					<names>
						<shortLabel>protein</shortLabel>
						<fullName>protein</fullName>
					</names>
					<xref>
						<primaryRef refType="identical object" db="psi-mi" refTypeAc="MI:0356" dbAc="MI:0488" id="MI:0326"/>
					</xref>
				</interactorType>
				<organism ncbiTaxId="9606">
					<names>
						<shortLabel>Human</shortLabel>
					</names>
				</organism>
			</interactor>
			<interactor id="3">
				<names>
					<shortLabel>Cdk7</shortLabel>
					<fullName>Cyclin-dependent kinase 7</fullName>
					<alias typeAc="MI:0301" type="gene name">CDK7</alias>
					<alias typeAc="MI:1041" type="synonym">CDK-activating kinase 1</alias>
				</names>
				<xref>
					<primaryRef refType="identical object" db="uniprot knowledge base" refTypeAc="MI:0356" dbAc="MI:0486" id="P50613"/>
					<secondaryRef refType="gene product" db="ensembl" refTypeAc="MI:0251" dbAc="MI:0476" id="ENSG00000134058"/>
					<secondaryRef refType="identical object" db="refseq" refTypeAc="MI:0356" dbAc="MI:0481" id="NP_001790.1"/>
				</xref>
				<interactorType>
					<names>
						<shortLabel>protein</shortLabel>
						<fullName>protein</fullName>
					</names>
					<xref>
						<primaryRef refType="identical object" db="psi-mi" refTypeAc="MI:0356" dbAc="MI:0488" id="MI:0326"/>
					</xref>
				</interactorType>
				<organism ncbiTaxId="9606">
					<names>
						<shortLabel>Human</shortLabel>
					</names>
				</organism>
			</interactor>
			<interactor id="4">
				<names>
					<shortLabel>Cdc6</shortLabel>
					<fullName>Cell division control protein 6 homolog</fullName>
					<alias typeAc="MI:0301" type="gene name">CDC6</alias>
					<alias typeAc="MI:1041" type="synonym">Cdc18-related protein</alias>
				</names>
				<xref>
					<primaryRef db="uniprot knowledge base" refTypeAc="MI:0356" dbAc="MI:0486" id="Q99741"/>
					<secondaryRef refType="gene product" db="ensembl" refTypeAc="MI:0251" dbAc="MI:0476" id="ENSG00000094804"/>
					<secondaryRef refType="identical object" db="refseq" refTypeAc="MI:0356" dbAc="MI:0481" id="NP_001245.1"/>
				</xref>
				<interactorType>
					<names>
						<shortLabel>protein</shortLabel>
						<fullName>protein</fullName>
					</names>
					<xref>
						<primaryRef refType="identical object" db="psi-mi" refTypeAc="MI:0356" dbAc="MI:0488" id="MI:0326"/>
					</xref>
				</interactorType>
				<organism ncbiTaxId="9606">
					<names>
						<shortLabel>Human</shortLabel>
					</names>
				</organism>
			</interactor>
		</interactorList>
		<interactionList>
			<interaction id="5">
				<names>
					<shortLabel>CyclinA-Cdk2</shortLabel>
				</names>
				<xref>
					<primaryRef refType="identical object" db="intact" refTypeAc="MI:0356" dbAc="MI:0469" id="EBI-1030422"/>
					<secondaryRef refType="identical object" db="wwpdb" refTypeAc="MI:0356" dbAc="MI:0805" id="1FIN"/>
				</xref>
				<experimentList>
					<experimentRef>30</experimentRef>
				</experimentList>
				<participantList>
					<participant id="13">
						<interactorRef>1</interactorRef>
						<biologicalRole>
							<names>
								<shortLabel>unspecified role</shortLabel>
							</names>
							<xref>
								<primaryRef refType="identical object" db="psi-mi" refTypeAc="MI:0356" dbAc="MI:0488" id="MI:0499"/>
							</xref>
						</biologicalRole>
						<experimentalRoleList>
							<experimentalRole>
								<names>
									<shortLabel>unspecified role</shortLabel>
								</names>
								<xref>
									<primaryRef refType="identical object" db="psi-mi" refTypeAc="MI:0356" dbAc="MI:0488" id="MI:0499"/>
								</xref>
							</experimentalRole>
						</experimentalRoleList>
					</participant>
					<participant id="14">
						<interactorRef>2</interactorRef>
						<biologicalRole>
							<names>
								<shortLabel>unspecified role</shortLabel>
							</names>
							<xref>
								<primaryRef refType="identical object" db="psi-mi" refTypeAc="MI:0356" dbAc="MI:0488" id="MI:0499"/>
							</xref>
						</biologicalRole>
						<experimentalRoleList>
							<experimentalRole>
								<names>
									<shortLabel>unspecified role</shortLabel>
								</names>
								<xref>
									<primaryRef refType="identical object" db="psi-mi" refTypeAc="MI:0356" dbAc="MI:0488" id="MI:0499"/>
								</xref>
							</experimentalRole>
						</experimentalRoleList>
					</participant>
				</participantList>
				<interactionType>
					<names>
						<shortLabel>direct interaction</shortLabel>
					</names>
					<xref>
						<primaryRef db="psi-mi" dbAc="MI:0488" id="MI:0407"/>
					</xref>
				</interactionType>
				<attributeList>
					<attribute name="pre-assembly" nameAc="MI:1158"></attribute>
					<attribute name="affected interaction" nameAc="MI:1150">12</attribute>
					<attribute name="positive cooperative effect" nameAc="MI:1154"></attribute>
					<attribute name="configurational pre-organization" nameAc="MI:1174"></attribute>
				</attributeList>
			</interaction>
			<interaction id="6">
				<names>
					<shortLabel>CyclinA-Cdk2</shortLabel>
				</names>
				<xref>
					<primaryRef refType="identical object" db="intact" refTypeAc="MI:0356" dbAc="MI:0469" id="EBI-1030422"/>
					<secondaryRef refType="identical object" db="wwpdb" refTypeAc="MI:0356" dbAc="MI:0805" id="1FIN"/>
				</xref>
				<experimentList>
					<experimentRef>31</experimentRef>
					<experimentRef>32</experimentRef>
				</experimentList>
				<participantList>
					<participant id="15">
						<interactorRef>1</interactorRef>
						<biologicalRole>
							<names>
								<shortLabel>allosteric molecule</shortLabel>
							</names>
							<xref>
								<primaryRef refType="identical object" db="psi-mi" refTypeAc="MI:0356" dbAc="MI:0488" id="MI:1159"/>
							</xref>
						</biologicalRole>
						<experimentalRoleList>
							<experimentalRole>
								<names>
									<shortLabel>unspecified role</shortLabel>
								</names>
								<xref>
									<primaryRef refType="identical object" db="psi-mi" refTypeAc="MI:0356" dbAc="MI:0488" id="MI:0499"/>
								</xref>
							</experimentalRole>
						</experimentalRoleList>
					</participant>
					<participant id="16">
						<interactorRef>2</interactorRef>
						<biologicalRole>
							<names>
								<shortLabel>allosteric effector</shortLabel>
							</names>
							<xref>
								<primaryRef refType="identical object" db="psi-mi" refTypeAc="MI:0356" dbAc="MI:0488" id="MI:1160"/>
							</xref>
						</biologicalRole>
						<experimentalRoleList>
							<experimentalRole>
								<names>
									<shortLabel>unspecified role</shortLabel>
								</names>
								<xref>
									<primaryRef refType="identical object" db="psi-mi" refTypeAc="MI:0356" dbAc="MI:0488" id="MI:0499"/>
								</xref>
							</experimentalRole>
						</experimentalRoleList>
					</participant>
				</participantList>
				<interactionType>
					<names>
						<shortLabel>direct interaction</shortLabel>
					</names>
					<xref>
						<primaryRef db="psi-mi" dbAc="MI:0488" id="MI:0407"/>
					</xref>
				</interactionType>
				<attributeList>
					<attribute name="allostery" nameAc="MI:1157"></attribute>
					<attribute name="affected interaction" nameAc="MI:1150">12</attribute>
					<attribute name="positive cooperative effect" nameAc="MI:1154"></attribute>
					<attribute name="allosteric molecule" nameAc="MI:1159">15</attribute>
					<attribute name="allosteric effector" nameAc="MI:1160">16</attribute>
					<attribute name="allosteric change in structure" nameAc="MI:1165"></attribute>
					<attribute name="allosteric v-type response" nameAc="MI:1163"></attribute>
					<attribute name="heterotropic allostery" nameAc="MI:1168"></attribute>
				</attributeList>
			</interaction>
			<interaction id="7">
				<names>
					<shortLabel>CyclinA-Cdk2</shortLabel>
				</names>
				<xref>
					<primaryRef refType="identical object" db="intact" refTypeAc="MI:0356" dbAc="MI:0469" id="EBI-1030422"/>
					<secondaryRef refType="identical object" db="wwpdb" refTypeAc="MI:0356" dbAc="MI:0805" id="1FIN"/>
				</xref>
				<experimentList>
					<experimentRef>31</experimentRef>
					<experimentRef>32</experimentRef>
				</experimentList>
				<participantList>
					<participant id="17">
						<interactorRef>1</interactorRef>
						<biologicalRole>
							<names>
								<shortLabel>allosteric molecule</shortLabel>
							</names>
							<xref>
								<primaryRef refType="identical object" db="psi-mi" refTypeAc="MI:0356" dbAc="MI:0488" id="MI:1159"/>
							</xref>
						</biologicalRole>
						<experimentalRoleList>
							<experimentalRole>
								<names>
									<shortLabel>unspecified role</shortLabel>
								</names>
								<xref>
									<primaryRef refType="identical object" db="psi-mi" refTypeAc="MI:0356" dbAc="MI:0488" id="MI:0499"/>
								</xref>
							</experimentalRole>
						</experimentalRoleList>
					</participant>
					<participant id="18">
						<interactorRef>2</interactorRef>
						<biologicalRole>
							<names>
								<shortLabel>allosteric effector</shortLabel>
							</names>
							<xref>
								<primaryRef refType="identical object" db="psi-mi" refTypeAc="MI:0356" dbAc="MI:0488" id="MI:1160"/>
							</xref>
						</biologicalRole>
						<experimentalRoleList>
							<experimentalRole>
								<names>
									<shortLabel>unspecified role</shortLabel>
								</names>
								<xref>
									<primaryRef refType="identical object" db="psi-mi" refTypeAc="MI:0356" dbAc="MI:0488" id="MI:0499"/>
								</xref>
							</experimentalRole>
						</experimentalRoleList>
					</participant>
				</participantList>
				<interactionType>
					<names>
						<shortLabel>direct interaction</shortLabel>
					</names>
					<xref>
						<primaryRef db="psi-mi" dbAc="MI:0488" id="MI:0407"/>
					</xref>
				</interactionType>
				<attributeList>
					<attribute name="allostery" nameAc="MI:1157"></attribute>
					<attribute name="affected interaction" nameAc="MI:1150">12</attribute>
					<attribute name="positive cooperative effect" nameAc="MI:1154"></attribute>
					<attribute name="allosteric molecule" nameAc="MI:1159">17</attribute>
					<attribute name="allosteric effector" nameAc="MI:1160">18</attribute>
					<attribute name="allosteric change in structure" nameAc="MI:1165"></attribute>
					<attribute name="allosteric k-type response" nameAc="MI:1162"></attribute>
					<attribute name="heterotropic allostery" nameAc="MI:1168"></attribute>
				</attributeList>
			</interaction>
			<interaction id="8">
				<names>
					<shortLabel>CyclinA-Cdk2</shortLabel>
				</names>
				<xref>
					<primaryRef refType="identical object" db="intact" refTypeAc="MI:0356" dbAc="MI:0469" id="EBI-1030422"/>
					<secondaryRef refType="identical object" db="wwpdb" refTypeAc="MI:0356" dbAc="MI:0805" id="1FIN"/>
				</xref>
				<experimentList>
					<experimentRef>32</experimentRef>
				</experimentList>
				<participantList>
					<participant id="19">
						<interactorRef>1</interactorRef>
						<biologicalRole>
							<names>
								<shortLabel>allosteric molecule</shortLabel>
							</names>
							<xref>
								<primaryRef refType="identical object" db="psi-mi" refTypeAc="MI:0356" dbAc="MI:0488" id="MI:1159"/>
							</xref>
						</biologicalRole>
						<experimentalRoleList>
							<experimentalRole>
								<names>
									<shortLabel>unspecified role</shortLabel>
								</names>
								<xref>
									<primaryRef refType="identical object" db="psi-mi" refTypeAc="MI:0356" dbAc="MI:0488" id="MI:0499"/>
								</xref>
							</experimentalRole>
						</experimentalRoleList>
					</participant>
					<participant id="20">
						<interactorRef>2</interactorRef>
						<biologicalRole>
							<names>
								<shortLabel>allosteric effector</shortLabel>
							</names>
							<xref>
								<primaryRef refType="identical object" db="psi-mi" refTypeAc="MI:0356" dbAc="MI:0488" id="MI:1160"/>
							</xref>
						</biologicalRole>
						<experimentalRoleList>
							<experimentalRole>
								<names>
									<shortLabel>unspecified role</shortLabel>
								</names>
								<xref>
									<primaryRef refType="identical object" db="psi-mi" refTypeAc="MI:0356" dbAc="MI:0488" id="MI:0499"/>
								</xref>
							</experimentalRole>
						</experimentalRoleList>
					</participant>
				</participantList>
				<interactionType>
					<names>
						<shortLabel>direct interaction</shortLabel>
					</names>
					<xref>
						<primaryRef db="psi-mi" dbAc="MI:0488" id="MI:0407"/>
					</xref>
				</interactionType>
				<attributeList>
					<attribute name="allostery" nameAc="MI:1157"></attribute>
					<attribute name="affected interaction" nameAc="MI:1150">9</attribute>
					<attribute name="affected interaction" nameAc="MI:1150">10</attribute>
					<attribute name="affected interaction" nameAc="MI:1150">11</attribute>
					<attribute name="positive cooperative effect" nameAc="MI:1154"></attribute>
					<attribute name="allosteric molecule" nameAc="MI:1159">19</attribute>
					<attribute name="allosteric effector" nameAc="MI:1160">20</attribute>
					<attribute name="allosteric change in structure" nameAc="MI:1165"></attribute>
					<attribute name="allosteric k-type response" nameAc="MI:1162"></attribute>
					<attribute name="heterotropic allostery" nameAc="MI:1168"></attribute>
				</attributeList>
			</interaction>
			<interaction id="9">
				<names>
					<shortLabel>CyclinA_Cdk2-Cdk7</shortLabel>
				</names>
				<xref>
					<primaryRef refType="identical object" db="dip" refTypeAc="MI:0356" dbAc="MI:0465" id="DIP57013E"/>
					<secondaryRef refType="identical object" db="wwpdb" refTypeAc="MI:0356" dbAc="MI:0805" id="1JST"/>
				</xref>
				<experimentList>
					<experimentRef>31</experimentRef>
					<experimentRef>33</experimentRef>
				</experimentList>
				<participantList>
					<participant id="21">
						<interactionRef>5</interactionRef>
						<biologicalRole>
							<names>
								<shortLabel>enzyme target</shortLabel>
							</names>
							<xref>
								<primaryRef refType="identical object" db="psi-mi" refTypeAc="MI:0356" dbAc="MI:0488" id="MI:0502"/>
							</xref>
						</biologicalRole>
						<experimentalRoleList>
							<experimentalRole>
								<names>
									<shortLabel>unspecified role</shortLabel>
								</names>
								<xref>
									<primaryRef refType="identical object" db="psi-mi" refTypeAc="MI:0356" dbAc="MI:0488" id="MI:0499"/>
								</xref>
							</experimentalRole>
						</experimentalRoleList>
						<featureList>
							<feature id="50">
								<featureType>
									<names>
										<shortLabel>phosphorylated residue</shortLabel>
									</names>
									<xref>
										<primaryRef refType="identity" refTypeAc="MI:0356" db="psi-mod" dbAc="MI:0897" id="MOD:00696"/>
									</xref>
								</featureType>
								<featureRangeList>
									<featureRange>
										<startStatus>
											<names>
												<shortLabel>certain sequence position</shortLabel>
											</names>
											<xref>
												<primaryRef db="psi-mi" dbAc="MI:0488" id="MI:0335"/>
											</xref>
										</startStatus>
										<begin position="160"/>
										<endStatus>
											<names>
												<shortLabel>certain sequence position</shortLabel>
											</names>
											<xref>
												<primaryRef db="psi-mi" dbAc="MI:0488" id="MI:0335"/>
											</xref>
										</endStatus>
										<end position="160"/>
									</featureRange>
								</featureRangeList>
								<attributeList>
									<attribute name="resulting-ptm" nameAc="MI:0639"></attribute>
									<attribute name="participant-ref" nameAc="MI:1151">13</attribute>
								</attributeList>
							</feature>
						</featureList>
					</participant>
					<participant id="22">
						<interactorRef>3</interactorRef>
						<biologicalRole>
							<names>
								<shortLabel>enzyme</shortLabel>
							</names>
							<xref>
								<primaryRef refType="identical object" db="psi-mi" refTypeAc="MI:0356" dbAc="MI:0488" id="MI:0501"/>
							</xref>
						</biologicalRole>
						<experimentalRoleList>
							<experimentalRole>
								<names>
									<shortLabel>unspecified role</shortLabel>
								</names>
								<xref>
									<primaryRef refType="identical object" db="psi-mi" refTypeAc="MI:0356" dbAc="MI:0488" id="MI:0499"/>
								</xref>
							</experimentalRole>
						</experimentalRoleList>
					</participant>
				</participantList>
				<interactionType>
					<names>
						<shortLabel>phosphorylation reaction</shortLabel>
					</names>
					<xref>
						<primaryRef db="psi-mi" dbAc="MI:0488" id="MI:0217"/>
					</xref>
				</interactionType>
				<attributeList>
					<attribute name="allostery" nameAc="MI:1157"></attribute>
					<attribute name="affected interaction" nameAc="MI:1150">12</attribute>
					<attribute name="positive cooperative effect" nameAc="MI:1154"></attribute>
					<attribute name="allosteric molecule" nameAc="MI:1159">13</attribute>
					<attribute name="allosteric post-translational modification" nameAc="MI:1175">50</attribute>
					<attribute name="allosteric change in structure" nameAc="MI:1165"></attribute>
					<attribute name="allosteric k-type response" nameAc="MI:1162"></attribute>
					<attribute name="heterotropic allostery" nameAc="MI:1168"></attribute>
				</attributeList>
			</interaction>
			<interaction id="10">
				<names>
					<shortLabel>CyclinA_Cdk2-Cdk7</shortLabel>
				</names>
				<xref>
					<primaryRef refType="identical object" db="dip" refTypeAc="MI:0356" dbAc="MI:0465" id="DIP57013E"/>
					<secondaryRef refType="identical object" db="wwpdb" refTypeAc="MI:0356" dbAc="MI:0805" id="1JST"/>
				</xref>
				<experimentList>
					<experimentRef>31</experimentRef>
					<experimentRef>34</experimentRef>
				</experimentList>
				<participantList>
					<participant id="23">
						<interactionRef>5</interactionRef>
						<biologicalRole>
							<names>
								<shortLabel>enzyme target</shortLabel>
							</names>
							<xref>
								<primaryRef refType="identical object" db="psi-mi" refTypeAc="MI:0356" dbAc="MI:0488" id="MI:0502"/>
							</xref>
						</biologicalRole>
						<experimentalRoleList>
							<experimentalRole>
								<names>
									<shortLabel>unspecified role</shortLabel>
								</names>
								<xref>
									<primaryRef refType="identical object" db="psi-mi" refTypeAc="MI:0356" dbAc="MI:0488" id="MI:0499"/>
								</xref>
							</experimentalRole>
						</experimentalRoleList>
						<featureList>
							<feature id="51">
								<featureType>
									<names>
										<shortLabel>phosphorylated residue</shortLabel>
									</names>
									<xref>
										<primaryRef refType="identity" refTypeAc="MI:0356" db="psi-mod" dbAc="MI:0897" id="MOD:00696"/>
									</xref>
								</featureType>
								<featureRangeList>
									<featureRange>
										<startStatus>
											<names>
												<shortLabel>certain sequence position</shortLabel>
											</names>
											<xref>
												<primaryRef db="psi-mi" dbAc="MI:0488" id="MI:0335"/>
											</xref>
										</startStatus>
										<begin position="160"/>
										<endStatus>
											<names>
												<shortLabel>certain sequence position</shortLabel>
											</names>
											<xref>
												<primaryRef db="psi-mi" dbAc="MI:0488" id="MI:0335"/>
											</xref>
										</endStatus>
										<end position="160"/>
									</featureRange>
								</featureRangeList>
								<attributeList>
									<attribute name="resulting-ptm" nameAc="MI:0639"></attribute>
									<attribute name="participant-ref" nameAc="MI:1151">13</attribute>
								</attributeList>
							</feature>
						</featureList>
					</participant>
					<participant id="24">
						<interactorRef>3</interactorRef>
						<biologicalRole>
							<names>
								<shortLabel>enzyme</shortLabel>
							</names>
							<xref>
								<primaryRef refType="identical object" db="psi-mi" refTypeAc="MI:0356" dbAc="MI:0488" id="MI:0501"/>
							</xref>
						</biologicalRole>
						<experimentalRoleList>
							<experimentalRole>
								<names>
									<shortLabel>unspecified role</shortLabel>
								</names>
								<xref>
									<primaryRef refType="identical object" db="psi-mi" refTypeAc="MI:0356" dbAc="MI:0488" id="MI:0499"/>
								</xref>
							</experimentalRole>
						</experimentalRoleList>
					</participant>
				</participantList>
				<interactionType>
					<names>
						<shortLabel>phosphorylation reaction</shortLabel>
					</names>
					<xref>
						<primaryRef db="psi-mi" dbAc="MI:0488" id="MI:0217"/>
					</xref>
				</interactionType>
				<attributeList>
					<attribute name="allostery" nameAc="MI:1157"></attribute>
					<attribute name="affected interaction" nameAc="MI:1150">12</attribute>
					<attribute name="positive cooperative effect" nameAc="MI:1154"></attribute>
					<attribute name="allosteric molecule" nameAc="MI:1159">13</attribute>
					<attribute name="allosteric post-translational modification" nameAc="MI:1175">51</attribute>
					<attribute name="allosteric change in structure" nameAc="MI:1165"></attribute>
					<attribute name="allosteric v-type response" nameAc="MI:1163"></attribute>
					<attribute name="heterotropic allostery" nameAc="MI:1168"></attribute>
				</attributeList>
			</interaction>
			<interaction id="11">
				<names>
					<shortLabel>CyclinA_Cdk2-Cdk7</shortLabel>
				</names>
				<xref>
					<primaryRef refType="identical object" db="dip" refTypeAc="MI:0356" dbAc="MI:0465" id="DIP57013E"/>
					<secondaryRef refType="identical object" db="wwpdb" refTypeAc="MI:0356" dbAc="MI:0805" id="1JST"/>
				</xref>
				<experimentList>
					<experimentRef>30</experimentRef>
					<experimentRef>33</experimentRef>
				</experimentList>
				<participantList>
					<participant id="25">
						<interactionRef>5</interactionRef>
						<biologicalRole>
							<names>
								<shortLabel>enzyme target</shortLabel>
							</names>
							<xref>
								<primaryRef refType="identical object" db="psi-mi" refTypeAc="MI:0356" dbAc="MI:0488" id="MI:0502"/>
							</xref>
						</biologicalRole>
						<experimentalRoleList>
							<experimentalRole>
								<names>
									<shortLabel>unspecified role</shortLabel>
								</names>
								<xref>
									<primaryRef refType="identical object" db="psi-mi" refTypeAc="MI:0356" dbAc="MI:0488" id="MI:0499"/>
								</xref>
							</experimentalRole>
						</experimentalRoleList>
						<featureList>
							<feature id="52">
								<featureType>
									<names>
										<shortLabel>phosphorylated residue</shortLabel>
									</names>
									<xref>
										<primaryRef refType="identity" refTypeAc="MI:0356" db="psi-mod" dbAc="MI:0897" id="MOD:00696"/>
									</xref>
								</featureType>
								<featureRangeList>
									<featureRange>
										<startStatus>
											<names>
												<shortLabel>certain sequence position</shortLabel>
											</names>
											<xref>
												<primaryRef db="psi-mi" dbAc="MI:0488" id="MI:0335"/>
											</xref>
										</startStatus>
										<begin position="160"/>
										<endStatus>
											<names>
												<shortLabel>certain sequence position</shortLabel>
											</names>
											<xref>
												<primaryRef db="psi-mi" dbAc="MI:0488" id="MI:0335"/>
											</xref>
										</endStatus>
										<end position="160"/>
									</featureRange>
								</featureRangeList>
								<attributeList>
									<attribute name="resulting-ptm" nameAc="MI:0639"></attribute>
									<attribute name="participant-ref" nameAc="MI:1151">13</attribute>
								</attributeList>
							</feature>
						</featureList>
					</participant>
					<participant id="26">
						<interactorRef>3</interactorRef>
						<biologicalRole>
							<names>
								<shortLabel>enzyme</shortLabel>
							</names>
							<xref>
								<primaryRef refType="identical object" db="psi-mi" refTypeAc="MI:0356" dbAc="MI:0488" id="MI:0501"/>
							</xref>
						</biologicalRole>
						<experimentalRoleList>
							<experimentalRole>
								<names>
									<shortLabel>unspecified role</shortLabel>
								</names>
								<xref>
									<primaryRef refType="identical object" db="psi-mi" refTypeAc="MI:0356" dbAc="MI:0488" id="MI:0499"/>
								</xref>
							</experimentalRole>
						</experimentalRoleList>
					</participant>
				</participantList>
				<interactionType>
					<names>
						<shortLabel>phosphorylation reaction</shortLabel>
					</names>
					<xref>
						<primaryRef refTypeAc="MI:0356" refType="identical object" db="psi-mi" dbAc="MI:0488" id="MI:0217"/>
					</xref>
				</interactionType>
				<attributeList>
					<attribute name="pre-assembly" nameAc="MI:1158"></attribute>
					<attribute name="affected interaction" nameAc="MI:1150">12</attribute>
					<attribute name="positive cooperative effect" nameAc="MI:1154"></attribute>
					<attribute name="altered physicochemical compatibility" nameAc="MI:1172"></attribute>
				</attributeList>
			</interaction>
			<interaction id="12">
				<names>
					<shortLabel>CyclinA_pCdk2-Cdc6</shortLabel>
				</names>
				<xref>
					<primaryRef refType="identical object" db="wwpdb" refTypeAc="MI:0356" dbAc="MI:0805" id="2CCI"/>
				</xref>
				<experimentList>
					<experimentRef>30</experimentRef>
				</experimentList>
				<participantList>
					<participant id="27">
						<interactionRef>5</interactionRef>
						<biologicalRole>
							<names>
								<shortLabel>enzyme</shortLabel>
							</names>
							<xref>
								<primaryRef refType="identical object" db="psi-mi" refTypeAc="MI:0356" dbAc="MI:0488" id="MI:0501"/>
							</xref>
						</biologicalRole>
						<experimentalRoleList>
							<experimentalRole>
								<names>
									<shortLabel>unspecified role</shortLabel>
								</names>
								<xref>
									<primaryRef refType="identical object" db="psi-mi" refTypeAc="MI:0356" dbAc="MI:0488" id="MI:0499"/>
								</xref>
							</experimentalRole>
						</experimentalRoleList>
						<featureList>
							<feature id="53">
								<featureType>
									<names>
										<shortLabel>phosphorylated residue</shortLabel>
									</names>
									<xref>
										<primaryRef refType="identity" refTypeAc="MI:0356" db="psi-mod" dbAc="MI:0897" id="MOD:00696"/>
									</xref>
								</featureType>
								<featureRangeList>
									<featureRange>
										<startStatus>
											<names>
												<shortLabel>certain sequence position</shortLabel>
											</names>
											<xref>
												<primaryRef db="psi-mi" dbAc="MI:0488" id="MI:0335"/>
											</xref>
										</startStatus>
										<begin position="160"/>
										<endStatus>
											<names>
												<shortLabel>certain sequence position</shortLabel>
											</names>
											<xref>
												<primaryRef db="psi-mi" dbAc="MI:0488" id="MI:0335"/>
											</xref>
										</endStatus>
										<end position="160"/>
									</featureRange>
								</featureRangeList>
								<attributeList>
									<attribute name="prerequisite-ptm" nameAc="MI:0638"></attribute>
									<attribute name="participant-ref" nameAc="MI:1151">13</attribute>
								</attributeList>
							</feature>
						</featureList>
					</participant>
					<participant id="28">
						<interactorRef>4</interactorRef>
						<biologicalRole>
							<names>
								<shortLabel>enzyme target</shortLabel>
							</names>
							<xref>
								<primaryRef refType="identical object" db="psi-mi" refTypeAc="MI:0356" dbAc="MI:0488" id="MI:0502"/>
							</xref>
						</biologicalRole>
						<experimentalRoleList>
							<experimentalRole>
								<names>
									<shortLabel>unspecified role</shortLabel>
								</names>
								<xref>
									<primaryRef refType="identical object" db="psi-mi" refTypeAc="MI:0356" dbAc="MI:0488" id="MI:0499"/>
								</xref>
							</experimentalRole>
						</experimentalRoleList>
						<featureList>
							<feature id="54">
								<featureType>
									<names>
										<shortLabel>phosphorylated residue</shortLabel>
									</names>
									<xref>
										<primaryRef refType="identity" refTypeAc="MI:0356" db="psi-mod" dbAc="MI:0897" id="MOD:00696"/>
									</xref>
								</featureType>
								<featureRangeList>
									<featureRange>
										<startStatus>
											<names>
												<shortLabel>certain sequence position</shortLabel>
											</names>
											<xref>
												<primaryRef db="psi-mi" dbAc="MI:0488" id="MI:0335"/>
											</xref>
										</startStatus>
										<begin position="74"/>
										<endStatus>
											<names>
												<shortLabel>certain sequence position</shortLabel>
											</names>
											<xref>
												<primaryRef db="psi-mi" dbAc="MI:0488" id="MI:0335"/>
											</xref>
										</endStatus>
										<end position="74"/>
									</featureRange>
								</featureRangeList>
								<attributeList>
									<attribute name="resulting-ptm" nameAc="MI:0639"></attribute>
								</attributeList>
							</feature>
						</featureList>
					</participant>
				</participantList>
				<interactionType>
					<names>
						<shortLabel>phosphorylation reaction</shortLabel>
					</names>
					<xref>
						<primaryRef refTypeAc="MI:0356" refType="identical object" db="psi-mi" dbAc="MI:0488" id="MI:0217"/>
					</xref>
				</interactionType>
			</interaction>
		</interactionList>
	</entry>
</entrySet>
